# Supplementary material for: Immune responses to stress after stress management training in patients with rheumatoid arthritis
Source: Arthritis Res Ther. 2013 Nov 26;15(6):R200. doi: 10.1186/ar4390 (PMC3978719; doi:10.1186/ar4390)
Supplement: Additional file 1 — is Figure S1 showing the mean response to stress of (A) IL-1β, (B) IL-2, (C) IL-4, (D) IL-5, (E) IL-6, (F) IL-7, (G) IL-8, (H) IL-10, (I) IFNγ, and (J) TNFα (in pg/ml ± standard error of the mean) at t = 0 minutes (baseline/pre TSST), t = 20 minutes, t = 40 minutes, and t = 80 minutes (post TSST) for patients in the intervention condition (IC) and control condition (CC) immediately after the intervention (post; red) and at follow-up (FU; blue). [file ar4390-S1.zip]

Archive with 10 entries (10 files):
- Additional file 1/4354025511000446_add1.tiff
- Additional file 1/4354025511000446_add10.tiff
- Additional file 1/4354025511000446_add2.tiff
- Additional file 1/4354025511000446_add3.tiff
- Additional file 1/4354025511000446_add4.tiff
- Additional file 1/4354025511000446_add5.tiff
- Additional file 1/4354025511000446_add6.tiff
- Additional file 1/4354025511000446_add7.tiff
- Additional file 1/4354025511000446_add8.tiff
- Additional file 1/4354025511000446_add9.tiff
